# Supplementary material for: Endometrial Cancer in Pre-Menopausal Women and Younger: Risk Factors and Outcome
Source: Int J Environ Res Public Health. 2022 Jul 25;19(15):9059. doi: 10.3390/ijerph19159059 (PMC9330568; doi:10.3390/ijerph19159059)
Supplement: Supplementary file 1 [file ijerph-19-09059-s001.zip]

Archive with 1 entries (1 files):
- ijerph-1723117-supplementary.pdf
